# Supplementary material for: Color Mapping of Teeth Restored Using Dental Adhesives Loaded with Magnetic Nanoparticles
Source: Dent J (Basel). 2026 Jun 1;14(6):333. doi: 10.3390/dj14060333 (PMC13298213; doi:10.3390/dj14060333)
Supplement: Supplementary file 1 [file dentistry-14-00333-s001.zip]

Archive with 2 entries (2 files):
- DataS1.xlsx
- photocolor_v14_supplementary_material.pdf
