# Supplementary material for: Color Mapping of Teeth Restored Using Dental Adhesives Loaded with Magnetic Nanoparticles
Source: Dent J (Basel). 2026 Jun 1;14(6):333. doi: 10.3390/dj14060333 (PMC13298213; doi:10.3390/dj14060333)
Supplement: Supplementary file 1 [file dentistry-14-00333-s001.zip › DataS1.xlsx]

## Sheet: Artificial teeth interface
Tooth	Point	L'*0	a'*0	b'*0	L'*1	a'*1	b'*1	L'*2	a'*2	b'*2
1	1	64	4.2	29.1	64	7.1	33	49.7	3.7	20
1	2	64.9	4.1	29.3	64.4	7	34.7	50.5	4.9	19.4
1	3	65	3.8	28.9	64.3	7	32.7	49.6	3.8	21.9
1	4	65.2	4.2	29	63.8	7.1	33	34.9	1.7	17.5
1	5	64.2	3.8	28.9	63.9	5.8	30.4	27.8	0.1	8.8
1	6	64.9	3.4	28.2	63.4	5.5	29.6	26.2	0.9	9.2
1	7	65.4	4	27.9	64.4	4.7	28.8	28.9	0.7	10.5
1	8	64.8	4.2	28.3	63.7	4.8	29.4	29.3	-0.1	8.3
1	9	64.7	4.1	28	64.8	5.1	31	32.9	-0.9	6.7
1	10	64.8	3.7	28.6	61.7	8.5	34.4	32	1	8.7
1	11	64.7	3.5	27.4	61.2	8.9	36.5	44.4	4.5	17.6
1	12	65.3	3.8	27	62.5	9	35.7	38.9	3.3	15.4
2	1	64.1	4.3	28.6	63.8	6.3	30.4	46.4	2.9	15.5
2	2	63.6	4.6	29.8	62.1	7	30	58.5	1.2	14.3
2	3	64.5	4.7	30	64.9	5.4	27.3	56.3	0.3	13.6
2	4	64.8	4.7	30.6	65.9	5.4	28.9	50.6	1.3	12.6
2	5	65.7	4.8	29.9	65.6	4.9	28.7	15.4	-1.1	7.2
2	6	65.9	4.6	30.7	61	6.2	28.4	26	-1	7.6
2	7	66.4	4.6	31.5	64.7	4.3	28.2	23.2	-3.4	7.6
2	8	66.3	4.4	30.3	65.9	5.1	27.3	16.9	-0.5	4.1
2	9	66.6	5	29.3	62.2	5.4	28.4	25.2	-0.7	7.4
2	10	65.4	5	30.3	62.9	5.4	28	12.3	-0.3	7.5
2	11	65.4	4.7	29.9	61.2	5.9	29.4	39.8	3.2	14.2
2	12	66.2	4.8	28.3	61.7	6.2	30.4	44.1	2.3	15.4
3	1	65.3	4.1	28	65	5.3	28.4	31.5	4	14.6
3	2	65.4	4.4	29	59.4	6	29.1	48.4	4.6	19
3	3	64.7	4.3	27.8	58.7	6.2	27.3	39.6	2	12.5
3	4	65.7	4.2	30.2	55.4	7.3	27.6	32.3	4.2	16.2
3	5	66.5	3.6	29.7	58.3	6.6	27.4	21.3	-0.4	9.3
3	6	66	3.6	29	58.8	6.4	28.1	50.1	1.6	13.6
3	7	66.3	3.5	27.2	56.4	7.1	26.2	52.4	1.8	10.4
3	8	66	3.5	28	56.9	6.9	27	12.2	-0.2	5.8
3	9	65.6	3.8	27.4	61.7	5.2	27.2	14.9	0.1	8.1
3	10	65.8	4	25.2	60.5	5.9	28.2	33.3	2.9	17.4
3	11	64.7	3.4	26.6	60.5	5.2	29.9	36.4	4.2	17.5
3	12	64.9	3.6	26.8	61.7	5.8	29.8	49.8	3.2	15.9
4	1	64.8	4.1	28.9	64.3	6.1	29.9	48.4	5.3	17.2
4	2	65.8	4.5	29.9	65.7	5.2	31.1	41.1	5.2	19.3
4	3	66.2	4	29.7	65.6	5.7	31.7	55.8	3.3	21.6
4	4	64.8	5	30.6	64.9	5.8	31	51.5	3.7	20.9
4	5	66.8	4.4	28.9	62.6	6.4	31.5	28.5	3.1	15.8
4	6	66.7	3.8	28.7	63.2	4.9	30.5	48.4	0.7	12.4
4	7	64.7	4.3	29.3	63	5.8	29.2	31	3.4	14
4	8	64.4	4.4	29.2	64.3	5.4	30.5	38.2	3	13.7
4	9	65.1	3.9	28	64.7	5.2	29.6	53.6	2.9	12.8
4	10	65.3	3.8	26.7	63.4	6.3	30.4	56.8	2.5	16.4
4	11	66.3	3.1	26.5	62.8	5.7	29.6	44.8	5.7	19.6
4	12	65.8	4.6	25.9	63	5.9	30.8	33.3	4.8	15.7
5	1	64.4	3.3	28.3	65.6	5.6	31.7	38.4	3.6	17.9
5	2	64.7	3.5	27.9	64.4	7	33.6	42.2	3.8	17.3
5	3	64.5	4.4	29.4	64.3	7.4	33	35.5	1.3	14.3
5	4	64	4.1	29.2	63.7	8.4	33.6	37.3	3.6	17.1
5	5	64.3	4	28.1	61.5	7.1	34.4	20.6	1.7	12
5	6	64.7	3.4	28.7	62.4	5.7	31.7	31.8	2.9	11.9
5	7	65.1	3.2	28	61.4	6.5	32.5	42.6	3.7	14.1
5	8	64.5	3.6	28.1	62.4	6.4	31.7	38.4	3.3	13.8
5	9	65.3	3.1	28.6	62.5	6.4	31.5	41.7	4.6	16.3
5	10	65.2	3.1	27.4	64	5.5	29.6	22.2	2.6	13.7
5	11	64.1	4.2	27.5	60.6	7.7	33.5	22.7	3.8	13.6
5	12	64.7	3.8	27.9	62.9	7.1	32.7	30.5	3.4	16.7
6	1	65.4	4.2	27.5	58.8	6.3	23.7	37.9	4.8	15.6
6	2	65.3	4.3	27.4	59.8	6.4	27.9	49.7	5	18.2
6	3	65.7	4	27.5	59.3	6.5	27.9	40.9	6.3	17.2
6	4	66.3	3.8	26.4	58.7	6.5	27.4	51.3	4.7	16.5
6	5	65.6	4.4	27.4	61.2	5.7	21	56.7	2.4	15.2
6	6	66.9	4	27.9	50	7.2	24.5	61.1	1.4	13.4
6	7	66.3	4.4	29.5	56.6	6.1	23.4	61.4	1.6	12.8
6	8	66.5	4.9	28.8	59.5	5.8	21.6	60.2	2.6	12.9
6	9	65.2	4.3	28.1	59.2	6	23.8	55.5	2.9	12.9
6	10	63.9	4.6	27.4	59.3	5.8	26.6	46.9	3.4	12.1
6	11	64.2	4	27.3	60.4	5.7	22.3	44.7	6.3	21.2
6	12	65.4	3.9	27.1	58.5	6.6	25.8	33.7	5.2	17.3
7	1	65.8	5.9	28.3	66.4	5.2	31.8	34	8.1	18.1
7	2	64.9	5.4	30	67.2	5.2	31.8	50.3	7.3	22.4
7	3	67.2	5.3	30.2	67.1	5.5	32.2	44.6	6.3	21.4
7	4	68.3	5	29	63.2	8.8	33.2	43.9	6.9	18
7	5	68.7	4.6	28.4	61.8	7.8	34.3	25.3	3.5	11.7
7	6	68	4.7	29.3	63.3	7	33.5	23.1	6.2	13.9
7	7	68	4.9	28.6	65.2	4.5	31	11	4.1	8.3
7	8	67.9	4	27.5	60	8.3	35.2	25.9	5	13.3
7	9	67.1	5.1	27.5	63.3	7.1	32.2	38.2	5.6	15.3
7	10	65.2	5.1	27.6	61.4	8.8	35.2	36	6.8	17.7
7	11	65.4	4.9	27.1	64.9	5.7	30.6	25.8	8	16.3
7	12	65.7	5.5	27.3	64.8	5.6	31.4	20.5	7	15.5
8	1	66.1	5.9	30.9	58.7	5.1	26.7	39.6	6.7	17.4
8	2	66.5	5.2	30.7	61.4	5.4	27.6	44.4	6.2	18
8	3	66.9	5.9	31.7	59.2	6.5	29.4	23.8	1.5	8.6
8	4	67.7	5.9	31.8	63.7	4.9	27.8	19.6	5.5	12.6
8	5	67.6	5.8	31.5	60	5	27.5	30.3	3.6	12.9
8	6	68	5.5	30.7	58.2	5.8	26.3	47.6	4.2	16.5
8	7	68.4	4.4	28.1	64.3	4.4	23.1	39.2	2.1	10.8
8	8	65.7	5	27.7	57.4	5.7	27.2	50.9	5.3	14.8
8	9	67.5	4.6	26.4	60.6	5.1	27.1	53.6	4.8	16.7
8	10	67.5	4.9	28	59.8	5.5	27.1	43.6	4.6	14.8
8	11	67.2	4.9	28	58	5.9	27.7	58.8	1.6	14.7
8	12	65.5	5.5	28.9	62.2	5	23.4	55	4.5	21.1
9	1	65	5.3	28.5	63.7	5.8	29.6	23.2	5.7	14
9	2	64.8	5.1	28.9	63.9	6.6	32.2	46.5	6.9	17.6
9	3	64.8	5.3	29.1	64.7	5.9	32	46	7.9	21.7
9	4	65.3	5.4	29.3	65	5.1	30.6	29.1	7.8	17.7
9	5	65.1	6.1	29.4	65.1	5.1	31.1	39.7	6.4	14.9
9	6	67.8	4.4	27.8	65.2	3.7	29.1	25.4	6.2	16.5
9	7	66.8	5	29.1	62.5	5.1	28.4	42.7	6.9	18.7
9	8	65.6	5	29.4	63.6	4.9	29.8	11.4	4.7	7
9	9	65.7	4.9	28.7	63.4	5.6	29.8	15.6	6.1	11.6
9	10	65.1	4.9	28	61.9	5.7	31.1	19.6	5.5	11.5
9	11	63	6.2	28.1	62.8	5	28.8	28.5	5.2	15.3
9	12	61.1	6	29.2	62.6	5.2	28.3	34.1	6.9	19.2
10	1	64.2	5.2	28.5	62.7	6.4	32.1	52	5.4	23.7
10	2	64.3	5.1	28.8	63.1	6.2	31.2	49.4	8.1	25.5
10	3	64.2	5.4	27.5	63.5	6.4	31.2	51.8	7.4	25.9
10	4	65.9	4.6	27.6	63.7	5.7	30	39.3	8.4	23.7
10	5	65.7	5.1	28.8	59.5	5.3	31.9	23.9	9.3	16.8
10	6	66.6	4.8	29.4	61.2	5	30	32.1	3.9	11.5
10	7	65.6	4.6	28.9	60.2	5.1	28.1	25.5	5.1	12.8
10	8	65.2	4.4	27.4	63.9	5	27.6	38.8	2.9	12.1
10	9	65.1	4.1	27.4	61.8	5.2	29.9	29.2	5.2	12.2
10	10	65.4	4.4	27.5	62.1	5	27.9	35	7.3	17.6
10	11	65	4.9	27.7	59.2	6.4	32.1	34.5	7.4	19.4
10	12	65.2	5.7	28.5	60.2	5.4	32.2	33.4	6.5	17.4
11	1	62.7	5.5	28.9	65.7	5.8	33	39.1	7.4	17.8
11	2	62.4	5.5	28.5	67.7	4.9	30.5	50.9	7	22.1
11	3	64.1	4.9	28.6	67.8	4.3	28.6	49.9	6.5	20.7
11	4	62.7	5.5	28.8	65.8	6	32.8	38.9	6.2	17.3
11	5	65.3	5	27.7	64	5.9	30.4	33.8	6.2	14.2
11	6	65	5.5	28.7	63.9	5.8	29.3	27.3	6.2	12.1
11	7	64.6	5.3	29	62.8	6.3	31.6	25.7	3.5	12
11	8	63.5	4.8	27.2	62.7	6.5	32.8	26	5.1	15.5
11	9	63.9	5.4	25.5	62.2	6.4	30.9	36.4	1.9	10.8
11	10	60.1	5.8	27.1	62.5	6.1	31	41.1	3.4	12.1
11	11	60.8	5.7	29.6	62.9	6.6	31.7	27.3	5.1	16
11	12	61.7	5.7	29.6	66.5	5	30	35.8	6.2	15.1
12	1	64.8	6.6	30.2	65.5	6	32.9	53.7	6.3	23.4
12	2	66.6	5.4	30.4	66.2	6.7	34	50.8	5.5	21.5
12	3	65.7	6.9	32	66.7	6.3	33.7	49.4	5.8	19.8
12	4	66.9	5.7	31.3	67.4	5	30.8	39.5	6.6	17.2
12	5	67.4	5.2	29.6	66.6	5.2	30.7	51.2	4.9	17.9
12	6	66.4	5.6	31.4	65.6	6	31.8	34.7	2.5	9.8
12	7	66.5	5.7	31.5	66.5	4.6	29.8	16.1	4.4	11
12	8	66.6	5.3	30.5	63.7	5.8	30.1	8.9	2.2	4.5
12	9	66.6	5.3	30.1	60.8	7.9	34.5	30	5.5	13.4
12	10	65.5	5.5	30.6	59.7	9.2	36.9	35.1	3.9	11.2
12	11	65.7	5.2	27.4	68.1	4.8	25.4	21.4	2.9	11.3
12	12	65.9	5	28.8	65.9	7.2	33.1	34.2	7.1	18.9
13	1	64.3	5.2	25.9	67.1	6.3	33.9	23.3	8.1	15.7
13	2	64.6	5.9	30.4	70.1	5.3	29.9	45	8.2	21.7
13	3	65.9	5.8	30.4	70.7	4.6	28	40.5	8	20.1
13	4	66.8	5.4	30.2	68.9	5.2	30.9	32.8	6.9	6.3
13	5	66.4	6	30.1	69.2	3.7	28.3	33.8	6.5	15.7
13	6	66.8	5.7	29.6	69.5	3.6	27.7	35.7	5.7	12.7
13	7	66.9	5.2	29.2	67	4.5	30.6	12	5	8.2
13	8	66.9	5	28	65	6.7	33.7	27.2	5.7	12.8
13	9	65.9	5.7	29.2	67.1	5.6	32.4	25.9	8.5	19.3
13	10	63.6	6.1	30	67	6.2	33.4	32.9	8.7	21.4
13	11	64.8	5.2	28.6	67.9	5.2	31.8	22.2	5.6	13.4
13	12	64.3	4.8	26	67	5.3	32.3	43.8	7.3	21.9
14	1	64.9	4.9	28.3	60.3	9.5	35.4	39.3	6.2	15.9
14	2	63.7	5.5	29.4	56.7	14.9	40.4	44.4	5.7	15.6
14	3	63.4	5.4	28.3	64.5	12.2	38.1	55.2	4.1	21.1
14	4	64.5	4.6	28.3	63.6	7.6	32.7	40.1	5.6	17.1
14	5	63.9	4.9	26.6	57.7	11.3	36.7	39	6.4	15.8
14	6	64.8	4.7	26.1	54.5	13.9	39.1	27	2.6	11.4
14	7	64.8	4.6	25.7	56.8	9.9	36.3	19.7	2.7	11.4
14	8	64.9	4.3	24.2	63.2	5.3	29.5	19.7	1.2	11.6
14	9	65.2	4.7	26.5	63.4	6.1	30.1	22.7	4.8	14.9
14	10	65.2	4.4	24.4	63.3	6.6	31.5	18.6	4.7	13.2
14	11	65.1	4.2	27.3	62.5	6.8	32.3	29.1	5.7	14.8
14	12	65.3	4.8	27.3	63.5	7.1	33.7	43.4	6.9	18.1

## Sheet: Artificial teeth bulk
Tooth	Point	L*0	a*0	b*0	L*1	a*1	b*1	L*2	a*2	b*2
1	1	68.7	3	26	67.8	4.1	29	58	-1.9	11.3
1	2	68.5	3.4	25.7	68	4.3	29	62.4	-1.2	10.4
1	3	68.4	3.1	26.1	67.9	4.2	28.8	61.3	-1.6	10.8
1	4	67.8	3.4	26.1	68	4.1	28.7	59.4	-1.3	10.8
1	5	68.3	3.1	25.8	67.5	4	28.4	61.2	-1	9.9
1	6	68.6	2.9	25.9	67.5	3.9	28	59.2	-1.2	10
1	7	68.8	3.1	25.5	67.2	3.9	27.7	58.6	-1.1	11.6
1	8	68.9	3.3	25	67.6	3.9	28.2	58.8	-1.4	11.4
1	9	69	2.9	25.5	67.6	4	28.4	60.6	-1.4	10.8
1	10	69.2	2.8	25.7	67.4	4.3	28.7	59.4	-1.8	11
1	11	69.2	3	25.8	67.6	4.3	28.9	57.7	-2.1	11.8
1	12	68.7	2.9	26.1	68.1	4.1	28.9	58.2	-1.3	11.1
2	1	68.1	3.7	26.4	67.2	4.2	25.5	58.2	-1.8	11.3
2	2	68	3.8	26.8	66.6	4.4	24.8	57.3	-2.4	11
2	3	67.8	3.7	27	67.1	4.3	25	59.3	-1.9	11.1
2	4	67.6	3.9	27	67.2	4.1	25.6	58.3	-2.1	10.7
2	5	67.9	3.7	27	67.3	4.1	25.2	57.8	-2.4	10.5
2	6	68.7	3.6	26.6	67.7	4	25.2	56.2	-2.1	10.6
2	7	69	3.7	26.5	68.1	3.8	25.5	55.7	-2.4	10.1
2	8	69	3.7	26.4	67.8	3.8	25.8	55.5	-2.8	9.6
2	9	69	3.7	26.7	68.4	4	25.5	58.4	-2.6	10.7
2	10	68.7	3.6	27	68.5	3.9	24.2	58	-2.5	10.5
2	11	68.9	3.6	27	67.2	4	26.1	57.9	-2.4	11.3
2	12	68.1	3.6	26.5	67.3	4.2	25.4	58.2	-2	11.7
3	1	67.7	3.6	26.6	67.8	3.7	26.4	48.2	-0.5	9.9
3	2	67.8	3.5	26.6	67.9	3.6	25.9	50.4	-0.7	8.8
3	3	68.2	3.6	26.3	66.7	3.8	25.3	52.9	-1.6	9.3
3	4	68.4	3.5	26.4	66.2	3.9	25.2	51.8	-1.8	8.3
3	5	68.3	3.5	26.4	65.8	3.8	26	50.5	-0.5	9
3	6	68.7	3.5	26.2	66.2	4.2	25.4	49.6	-0.1	9.5
3	7	68.7	3.4	26.1	65.9	3.6	25.6	48.5	-0.3	9.9
3	8	68.7	3.5	25.6	65.9	3.5	25.1	53.7	-0.7	10.2
3	9	68.6	3.6	25.8	67.1	3.5	25.6	50.6	-0.7	8.4
3	10	68.2	3.6	25.7	67.5	3.5	26.2	45.7	-2	8.2
3	11	67.3	3.6	26.2	67.4	3.4	26.8	47.5	-1.6	8.6
3	12	67.1	3.7	26.2	67.7	3.7	26.5	50.2	-0.3	9.9
4	1	67.6	3.9	27.6	68.6	4.2	27.5	57.1	-0.6	12.7
4	2	67.6	4.1	27.4	68.8	4.1	27.9	58.5	-0.4	14
4	3	67.2	3.8	27.5	69	4	28	59.9	-0.3	14.4
4	4	67.1	4.1	28.3	68.8	3.9	28.1	58.9	-0.3	14.9
4	5	66.9	3.8	28.5	68.3	4.1	28.1	58.1	-0.4	14.7
4	6	66.7	3.9	27.7	68.1	4	28.1	58.9	-0.3	14.7
4	7	67	3.9	27.9	67.9	4.1	28	58.4	0	15.2
4	8	67.4	3.5	27.4	68	4.1	28.1	58.9	-0.7	15.6
4	9	67.4	3.7	27.4	67.8	4.3	27.9	59.6	-0.4	15.4
4	10	67.1	3.6	27.4	67.7	4.2	28	56.6	-0.3	13
4	11	66.7	3.7	27.5	67.5	4.4	28.1	55.5	-0.2	12.6
4	12	66.7	3.9	27.4	68.2	4.1	27.8	56.5	-0.1	13
5	1	67.6	3	26.6	67.8	4.4	28.3	55.4	-0.3	11.7
5	2	67.7	3.2	26.8	68.4	4.3	28.7	55.8	-1.2	11.3
5	3	67.7	3.1	26.9	68.3	4.2	28.6	58.3	-1	12.8
5	4	68	3.1	26.8	68.3	4.2	28.4	57.7	-0.4	13
5	5	67.6	3	26.6	67.9	4.2	28.3	57.9	-0.1	14.6
5	6	68	3	26.5	68.2	3.9	28.1	58	0.2	15.4
5	7	67.9	3	26.8	67.3	4	27.8	58.9	-0.2	15.7
5	8	67.4	3.3	26.6	67.6	4.2	28	59.2	0.2	16.1
5	9	67.2	3.2	26.7	67.8	4.1	27.9	59.3	0	15.8
5	10	67.4	3.1	26.7	67.2	4.1	28	56.4	-0.1	13.1
5	11	67.5	3.1	26.7	67.2	4.4	28.2	55.8	0.3	12.4
5	12	67.4	3.2	26.6	67.6	4.5	28.3	54.5	-0.3	11.9
6	1	67.7	3.7	26.9	63.1	4.5	21.4	55	0.7	13.2
6	2	67.8	3.8	26.8	61.6	4.4	21.6	56.5	1.4	13.6
6	3	67.8	3.8	26.8	62.6	4.5	21.5	56.7	1.5	12.9
6	4	67.9	3.9	26.8	63.1	4.4	22.1	55.4	0.6	12.5
6	5	67.9	3.8	26.9	63.4	3.9	22.2	55.5	0.6	12.9
6	6	68.2	3.9	26.8	63.5	3.9	21.5	55.7	0.8	12.7
6	7	68	3.9	27.5	63.7	3.5	21.5	55.9	0.9	12.8
6	8	68.5	4.1	26.3	63.6	4	21.3	56.1	0.8	13.2
6	9	68.1	3.9	26.5	64.5	3.9	22.1	56.5	1	13.1
6	10	67.8	3.8	26.8	65.1	4.1	22.2	53.5	0	11.2
6	11	67.7	3.8	26.7	64.6	3.9	22.5	53.1	0.3	11.3
6	12	67.8	3.7	27	63.9	4.2	21.5	54.5	1.1	12.6
7	1	69.5	4.6	28	69.3	4.4	28.1	48.5	1.9	10.2
7	2	69.5	4.5	28.3	69.2	4.1	28.3	49.8	2.1	9.9
7	3	69.8	4.6	28.1	69.3	4.4	28.1	50.4	1.8	10.3
7	4	69.6	4.4	28.2	69.3	4.1	28.1	48	1.5	10.7
7	5	69.5	4.3	27.9	68.9	3.9	28	45.8	1.4	10.6
7	6	69.4	4.1	28.3	69.1	4.3	28	43.5	1.9	10.4
7	7	69.8	4.4	27.8	68.7	4.1	28.2	48.8	0.9	10.2
7	8	69.4	4.5	28.3	68.2	4.2	28.2	48.9	0.5	8.9
7	9	69.5	4.4	28.1	68.5	4.2	28.3	48.6	1.5	9.8
7	10	69.3	4.8	27.9	68.6	4.2	28.2	41.6	1.6	9.1
7	11	69.5	4.6	28.1	68.7	4.2	28.2	40.9	2.5	10.3
7	12	69.4	4.6	28.4	68.8	4.3	28.1	43.5	2.1	8.7
8	1	69.2	4.5	28.3	67.5	3.9	25.3	55.3	-0.1	11.2
8	2	69.3	4.6	28.6	67	3.9	26.3	54.5	-0.4	10
8	3	69.9	4.6	28.7	67.1	4	26.2	55	-0.4	10.8
8	4	70	4.6	28.4	67.3	3.8	26.1	53.7	-0.2	10.4
8	5	70.2	4.5	28.7	67	3.7	25.8	55.6	0.1	11.5
8	6	70.3	4.5	28.6	67	3.8	25.2	55.3	0.1	12.2
8	7	70.2	4.2	28.8	66.6	3.6	24.9	51.3	0.8	10.5
8	8	69.8	4.3	28.8	67	3.7	25	53.4	-0.5	10.5
8	9	69.9	4.4	28.8	67.4	3.8	25.2	53	-0.3	10
8	10	69.8	4.6	28.6	66.5	3.9	25.7	52.7	0.2	10.3
8	11	69.5	4.3	28.8	66.8	3.8	25.5	55.5	0.5	11.9
8	12	69.4	4.6	28.8	67.3	3.8	25.4	57.4	0.9	12.7
9	1	67.5	4.1	27	67.6	4.2	27.9	24.6	5.8	15.1
9	2	67.7	4.2	26.8	67.7	4.2	28.1	29.5	5.8	14.4
9	3	68.2	4.3	26.5	67.8	4.1	28.4	52.6	1	11.6
9	4	68.5	4	26.8	67.9	4	28.3	55	0.3	12.6
9	5	68.9	4	26.8	67.7	3.9	28.1	55.4	0.3	13.2
9	6	69.2	3.9	26.8	67.7	3.9	27.7	55.1	0.5	13
9	7	69.2	3.9	26.8	67.2	4	27.8	50.7	1.9	12.3
9	8	68.5	4.1	27	67.2	3.7	28	29.9	2.7	10.5
9	9	68.1	4	27.1	67.5	3.9	27.8	38.5	2.2	9.7
9	10	67.4	4.3	27.2	67.1	4	28.1	31	2.6	8.7
9	11	67.4	4.2	27.1	67.1	3.8	27.9	31.5	3.9	11.1
9	12	67.5	4.2	26.8	67.6	4	27.7	19.5	4.6	11.2
10	1	67.9	4.1	27.5	67.2	4	28.6	43.7	3.2	10.7
10	2	67.5	4.3	27.4	67.1	4.3	28.5	44	4.8	11.2
10	3	68.2	4.1	27	67.2	4.2	28.4	50.4	3.9	12.7
10	4	68.2	4	27.2	67.4	3.9	28.2	51.8	3.6	13.1
10	5	68.1	4	27.4	67.1	3.9	27.7	47.9	3.5	13.2
10	6	68.3	4	27	66.5	3.7	27.6	45.1	4.5	12.8
10	7	67.9	4.3	27.1	66	3.7	27.6	48.8	2.5	12
10	8	67.4	4.1	27.4	66.4	3.9	27.7	45.3	3.1	12.4
10	9	67.6	4.2	27	66	3.7	28.1	47.6	2.1	11.3
10	10	67.5	4.3	27	66.1	3.9	27.8	42.6	1.5	9.1
10	11	67.6	4.2	27.3	66.3	3.6	28.1	42.3	3	10.1
10	12	67.7	4.3	27.4	66.8	4	28.7	44.6	3	10.7
11	1	66.8	4.3	27.2	68.7	4.7	28.6	56.2	0.8	13.9
11	2	67.5	3.9	27.7	68.6	4.4	28.8	56.7	0.8	13.6
11	3	68.1	4.1	27.5	68.2	4.7	28.5	56.7	0.8	13.6
11	4	68	4.1	27.3	68.4	4.5	28.5	54.3	1	12.3
11	5	68	4.3	27	68.1	4.2	28.6	51	2.1	10.9
11	6	67.7	4	27.4	67.9	4.1	28.5	45.1	3.6	11.5
11	7	67.6	4.3	27.8	67.8	4.4	28.4	41.8	2.1	9.5
11	8	67.1	4.2	28	67.4	4.5	29	50.9	1.6	11.2
11	9	67.3	4	27.8	67.4	5	28.8	54.6	0.5	12.6
11	10	66.2	4.1	27.4	67.5	4.7	29.4	54.4	0.5	12.7
11	11	66.7	4	28	67.8	4.8	28.9	52.5	0.7	12.4
11	12	66.9	3.9	27.8	68.4	4.5	28.8	55	0.7	13.2
12	1	68.7	4.7	28.2	68.8	4.6	28.2	49.3	1	10.2
12	2	68.9	4.8	28.5	69.5	4.2	28.1	46.8	1.6	11.2
12	3	69	4.7	28.8	69.5	4.4	27.8	56.1	0.2	11.8
12	4	69.3	4.9	28.4	69.4	4.1	27.9	56.2	-0.2	11.8
12	5	69.3	4.6	28.3	69.1	4.1	27.8	58.1	-0.6	11.5
12	6	68.9	4.4	28.5	68.8	4.3	28	59.2	-0.6	11.7
12	7	68.8	4.7	28.5	68.3	4.2	28	56.4	-1.1	11.3
12	8	68.5	4.6	28.5	68.2	4.1	28	56.8	-0.2	11.5
12	9	68.5	4.9	28	68.4	4.1	28.2	56.2	-0.4	11.1
12	10	68.2	4.5	28.7	67.8	4.6	28.2	56.8	-0.2	11.3
12	11	68.4	4.7	28.6	68.5	4.4	28.2	55.4	-0.5	10.3
12	12	68.6	4.5	28.3	68.6	4.4	28.5	55.7	-0.4	10.6
13	1	67.6	4.4	28	70.8	4.6	28.8	50.2	0.7	10.2
13	2	67.5	4.6	28	71.1	4.6	29	38.6	4.2	11.8
13	3	68.1	4.7	28	70.7	4.5	28.9	46.1	3.1	11.6
13	4	68.2	4.7	28	70.5	4.7	29.1	50.7	1.6	11.7
13	5	68.9	4.5	27.9	69.5	4.6	29.6	55	0.1	11.5
13	6	68.7	4.6	27.9	69.6	4.2	28.8	53	0.5	11.3
13	7	68.4	4.7	27.9	69.4	4.2	28.5	49.7	1.2	10.5
13	8	68.4	4.6	27.8	69	4.4	29.2	48.9	0.8	10.9
13	9	68.2	4.5	28.3	69.9	4.8	28.8	41.8	3	11.8
13	10	67.6	4.8	28	70	4.8	28.9	36.5	2.9	11.6
13	11	67.6	4.5	27.9	70.2	4.6	29.1	44.1	1.3	9.7
13	12	67.4	4.5	27.5	71	4.5	28.8	48.1	0	10.3
14	1	65.9	4.2	26.9	68	4.4	27.7	56.7	0.6	13.3
14	2	65.5	4.1	27.2	66.9	5.1	28.8	54.8	0.7	13
14	3	65.9	4	27.2	66.3	5.4	28.5	55.6	1.1	12.4
14	4	65.9	4.2	27.1	65	6.1	28.7	52	2	10.9
14	5	65.7	4.4	27	64.1	6.6	28	54.3	1.2	12
14	6	65.8	4.7	27.1	66.1	4.9	27.9	53.8	0.9	12.4
14	7	66.1	4.2	27.6	66.9	4.4	27.4	54.1	0.1	12
14	8	66	4.3	28	67.2	4.2	27.1	54.4	0.5	12.2
14	9	65.5	4.4	28	67.5	4.3	27	56.3	1.1	12.5
14	10	65.9	4.1	27.7	67.3	4.2	27.9	55.6	0.2	12.9
14	11	65.7	4	27.3	67.6	4.2	27.4	57.6	0.2	13.6
14	12	65.9	4.3	27	67.7	4.2	27.7	58.5	0.2	13.9

## Sheet: Extracted teeth interface
Tooth	Point	L'*0e	a'*0e	b'*0e	L'*1e	a'*1e	b'*1e	L'*2e	a'*2e	b'*2e
1	1	71.6	5.2	19.8	71.9	4	21.1	67.2	0	9.3
1	2	72.9	4.3	17.3	73	3.9	23.3	38	1.5	0.2
1	3	68.1	6.4	26.9	71.3	4.4	22.3	18	4	8.8
1	4	67.2	7.2	32	71	3.1	19.4	14.5	6.2	9.9
1	5	68.4	6.3	30.2	70.5	3	15.2	14.5	6	10.5
1	6	69.1	5.3	21.4	72.5	3.9	14	11.9	5.8	8.6
1	7	68.3	5.7	21	72.1	4.5	19.4	13.7	5.5	9.8
1	8	63.8	7.8	26.7	71.3	4.2	20.2	21	4.1	9
1	9	68	5.2	20.4	68.9	4.6	20.6	63.2	1.2	8.7
1	10	70.1	6	19.3	72	4	21	66.7	1.7	10.7
1	11	71.3	5	21.7	71	3.3	20	41.8	0.4	2.4
1	12	74.3	3.8	16.6	71.7	3.8	21.1	39.4	1.6	1.2
2	1	73.8	4.7	25.3	65.9	4.9	26.9	21.2	8.8	14.7
2	2	76.5	3.7	19.5	67.7	5.1	24.6	15.2	4.8	9.6
2	3	69.2	4.6	23.5	66.2	5.5	25.2	18.4	7.3	11.3
2	4	63.5	5	26.5	64.9	6.3	26	25.9	7.3	14.8
2	5	62.2	5.4	25.8	65.3	6.1	26.5	39.9	6.3	14.4
2	6	60.5	5.2	25.8	64.7	6	25.2	45.8	5.6	11.8
2	7	59.2	6.1	25.5	62.3	5.9	26	37.1	4.9	13
2	8	58.4	7.5	26.8	62.4	5.8	24.8	22.3	4.9	9.5
2	9	63.7	6.8	28.8	61.9	6.1	25.7	38.9	4.6	9.1
2	10	75.5	4.5	25	64.4	5.7	26.7	38.5	7.3	11.6
2	11	72.2	6.3	30.4	67.2	4.5	26	46.7	3.6	10.1
2	12	71.6	7	30.5	68.1	4.1	26.1	39.3	8.9	15.4
3	1	62,5	7.5	23	69.8	3.2	22.8	56.2	-0.6	4.9
3	2	65	6.7	21.7	69.1	3.7	19.8	34.9	2.9	7.5
3	3	66.8	6.3	18.7	63.3	5.2	21.2	39.3	2.1	8.4
3	4	63.3	7.6	24.9	61.4	6.4	22.5	55	2.5	10
3	5	55.4	13.1	32.9	60	6.7	24.5	47.7	2.8	9.3
3	6	60.5	7.3	28.1	66.8	4.3	20.6	26.6	4.1	11.1
3	7	66.1	5.2	17.1	70.9	4.1	19.9	25.1	4.7	10.2
3	8	59.7	5.2	20.6	68.5	4.6	24.7	29.1	3	9.9
3	9	67	0.6	13.7	67.3	4.7	25.7	31.6	6.1	10.2
3	10	68.2	3.4	16.5	64.4	4.7	21.8	50.6	4.8	11.5
3	11	62.4	6.1	21.7	68.5	3.6	21.5	65.5	0.2	8.9
3	12	61.1	5.8	13.8	69.2	3.4	21.3	53.4	2.4	9.1

## Sheet: Extracted teeth bulk
Tooth	Point	L*0e	a*0e	b*0e	L*1e	a*1e	b*1e	L*2e	a*2e	b*2e
1	1	69.7	6	27.9	73.6	3.2	25.3	61.2	0.9	13.7
1	2	70	6	27.7	73.4	3.5	25	59.6	0.9	13.2
1	3	70	5.7	27.4	72.9	3.6	25	58.5	0.5	12.6
1	4	69.7	5.9	27.8	72.7	3.7	24.6	57.8	0.6	12.2
1	5	69.1	5.9	27.9	72.6	3.5	24.3	55.8	0.7	11.7
1	6	68.7	5.6	28.1	72.5	3.7	24.6	57.6	0.5	13.2
1	7	68.2	5.8	28.4	72	3.8	24.9	57.8	1.1	12.6
1	8	68.4	5.8	28.3	72	3.7	25.2	58.4	0.8	13.6
1	9	68.6	6	27.9	72.1	3.8	24.9	59.8	1.4	14.1
1	10	68.7	6.2	28.4	72.5	3.7	24.6	61.8	1.2	14.9
1	11	68.7	6	28.2	72.7	3.4	25.1	62.3	1.1	14.8
1	12	69.9	5.8	27.8	73.6	3.2	24.7	61.9	1.3	14.7
2	1	76.3	4	27.7	71	3.8	25.8	64.8	-0.2	13.7
2	2	76.5	4.1	27.2	71.4	3.7	25.7	66.1	0.4	15.1
2	3	76.5	3.8	27.3	70.8	3.8	26.1	66.1	0.4	15.7
2	4	78.8	2.5	23.2	70.7	4	26.3	65.1	-0.2	15
2	5	79.3	2.7	22.4	69.9	4	26.8	64.2	-0.8	12.7
2	6	79.3	3	24.7	69.5	4	26.4	65.7	-0.8	12.9
2	7	78.4	3.6	26.4	69	3.8	26.7	63.8	-1.4	12.8
2	8	76	4.4	28	68.9	4.1	26.3	64.7	-1.1	13.9
2	9	72.6	6.2	31.1	69.4	3.7	25.7	65.4	-0.9	13.3
2	10	76.9	4	26.9	71.6	3.7	22.1	65.5	-1.5	12.2
2	11	76	4.2	27.5	72.1	3.2	23.9	65.4	-0.6	12.9
2	12	75.4	3.8	28	71	3.7	26.6	65.9	0	14.4
3	1	66.9	5	25.8	70	3.2	24.4	61.6	-0.4	10.3
3	2	67.4	5	25.9	69.4	3.5	24.7	61.8	-0.8	10.5
3	3	67.1	5.1	26.3	68.6	3.6	23.7	62.1	-0.6	10.5
3	4	66.1	5.3	26.6	68	3.6	23.8	60.8	-0.8	10.7
3	5	66.3	5.2	26.8	67.5	3.9	23.9	61.2	-0.2	10.7
3	6	66.2	5.2	26.4	67.6	3.9	24.3	61	-0.3	10.9
3	7	66.4	4.8	26.6	68	4	25.4	60.3	-0.6	10.4
3	8	65.9	4.8	26.2	67.9	4.2	25.6	60.9	-0.1	10.7
3	9	65.8	4.9	25.9	68.6	4	25.6	61	0	11
3	10	66.1	4.9	25.9	69	3.8	24.7	62.3	-0.1	11.5
3	11	66.5	5	25.6	69.6	3.5	24.8	63.3	-0.7	12
3	12	66.1	5.4	25.2	70.2	3.2	23.8	63.7	-1.1	11.9

## Sheet: ANOVA artificial
Group	L'*	a'*	b'*	L*	a*	b*
G0	64	4.2	29.1	68.7	3	26
G0	64.9	4.1	29.3	68.5	3.4	25.7
G0	65	3.8	28.9	68.4	3.1	26.1
G0	65.2	4.2	29	67.8	3.4	26.1
G0	64.2	3.8	28.9	68.3	3.1	25.8
G0	64.9	3.4	28.2	68.6	2.9	25.9
G0	65.4	4	27.9	68.8	3.1	25.5
G0	64.8	4.2	28.3	68.9	3.3	25
G0	64.7	4.1	28	69	2.9	25.5
G0	64.8	3.7	28.6	69.2	2.8	25.7
G0	64.7	3.5	27.4	69.2	3	25.8
G0	65.3	3.8	27	68.7	2.9	26.1
G0	64.1	4.3	28.6	68.1	3.7	26.4
G0	63.6	4.6	29.8	68	3.8	26.8
G0	64.5	4.7	30	67.8	3.7	27
G0	64.8	4.7	30.6	67.6	3.9	27
G0	65.7	4.8	29.9	67.9	3.7	27
G0	65.9	4.6	30.7	68.7	3.6	26.6
G0	66.4	4.6	31.5	69	3.7	26.5
G0	66.3	4.4	30.3	69	3.7	26.4
G0	66.6	5	29.3	69	3.7	26.7
G0	65.4	5	30.3	68.7	3.6	27
G0	65.4	4.7	29.9	68.9	3.6	27
G0	66.2	4.8	28.3	68.1	3.6	26.5
G0	65.3	4.1	28	67.7	3.6	26.6
G0	65.4	4.4	29	67.8	3.5	26.6
G0	64.7	4.3	27.8	68.2	3.6	26.3
G0	65.7	4.2	30.2	68.4	3.5	26.4
G0	66.5	3.6	29.7	68.3	3.5	26.4
G0	66	3.6	29	68.7	3.5	26.2
G0	66.3	3.5	27.2	68.7	3.4	26.1
G0	66	3.5	28	68.7	3.5	25.6
G0	65.6	3.8	27.4	68.6	3.6	25.8
G0	65.8	4	25.2	68.2	3.6	25.7
G0	64.7	3.4	26.6	67.3	3.6	26.2
G0	64.9	3.6	26.8	67.1	3.7	26.2
G0	64.8	4.1	28.9	67.6	3.9	27.6
G0	65.8	4.5	29.9	67.6	4.1	27.4
G0	66.2	4	29.7	67.2	3.8	27.5
G0	64.8	5	30.6	67.1	4.1	28.3
G0	66.8	4.4	28.9	66.9	3.8	28.5
G0	66.7	3.8	28.7	66.7	3.9	27.7
G0	64.7	4.3	29.3	67	3.9	27.9
G0	64.4	4.4	29.2	67.4	3.5	27.4
G0	65.1	3.9	28	67.4	3.7	27.4
G0	65.3	3.8	26.7	67.1	3.6	27.4
G0	66.3	3.1	26.5	66.7	3.7	27.5
G0	65.8	4.6	25.9	66.7	3.9	27.4
G0	64.4	3.3	28.3	67.6	3	26.6
G0	64.7	3.5	27.9	67.7	3.2	26.8
G0	64.5	4.4	29.4	67.7	3.1	26.9
G0	64	4.1	29.2	68	3.1	26.8
G0	64.3	4	28.1	67.6	3	26.6
G0	64.7	3.4	28.7	68	3	26.5
G0	65.1	3.2	28	67.9	3	26.8
G0	64.5	3.6	28.1	67.4	3.3	26.6
G0	65.3	3.1	28.6	67.2	3.2	26.7
G0	65.2	3.1	27.4	67.4	3.1	26.7
G0	64.1	4.2	27.5	67.5	3.1	26.7
G0	64.7	3.8	27.9	67.4	3.2	26.6
G0	65.4	4.2	27.5	67.7	3.7	26.9
G0	65.3	4.3	27.4	67.8	3.8	26.8
G0	65.7	4	27.5	67.8	3.8	26.8
G0	66.3	3.8	26.4	67.9	3.9	26.8
G0	65.6	4.4	27.4	67.9	3.8	26.9
G0	66.9	4	27.9	68.2	3.9	26.8
G0	66.3	4.4	29.5	68	3.9	27.5
G0	66.5	4.9	28.8	68.5	4.1	26.3
G0	65.2	4.3	28.1	68.1	3.9	26.5
G0	63.9	4.6	27.4	67.8	3.8	26.8
G0	64.2	4	27.3	67.7	3.8	26.7
G0	65.4	3.9	27.1	67.8	3.7	27
G0	65.8	5.9	28.3	69.5	4.6	28
G0	64.9	5.4	30	69.5	4.5	28.3
G0	67.2	5.3	30.2	69.8	4.6	28.1
G0	68.3	5	29	69.6	4.4	28.2
G0	68.7	4.6	28.4	69.5	4.3	27.9
G0	68	4.7	29.3	69.4	4.1	28.3
G0	68	4.9	28.6	69.8	4.4	27.8
G0	67.9	4	27.5	69.4	4.5	28.3
G0	67.1	5.1	27.5	69.5	4.4	28.1
G0	65.2	5.1	27.6	69.3	4.8	27.9
G0	65.4	4.9	27.1	69.5	4.6	28.1
G0	65.7	5.5	27.3	69.4	4.6	28.4
G0	66.1	5.9	30.9	69.2	4.5	28.3
G0	66.5	5.2	30.7	69.3	4.6	28.6
G0	66.9	5.9	31.7	69.9	4.6	28.7
G0	67.7	5.9	31.8	70	4.6	28.4
G0	67.6	5.8	31.5	70.2	4.5	28.7
G0	68	5.5	30.7	70.3	4.5	28.6
G0	68.4	4.4	28.1	70.2	4.2	28.8
G0	65.7	5	27.7	69.8	4.3	28.8
G0	67.5	4.6	26.4	69.9	4.4	28.8
G0	67.5	4.9	28	69.8	4.6	28.6
G0	67.2	4.9	28	69.5	4.3	28.8
G0	65.5	5.5	28.9	69.4	4.6	28.8
G0	65	5.3	28.5	67.5	4.1	27
G0	64.8	5.1	28.9	67.7	4.2	26.8
G0	64.8	5.3	29.1	68.2	4.3	26.5
G0	65.3	5.4	29.3	68.5	4	26.8
G0	65.1	6.1	29.4	68.9	4	26.8
G0	67.8	4.4	27.8	69.2	3.9	26.8
G0	66.8	5	29.1	69.2	3.9	26.8
G0	65.6	5	29.4	68.5	4.1	27
G0	65.7	4.9	28.7	68.1	4	27.1
G0	65.1	4.9	28	67.4	4.3	27.2
G0	63	6.2	28.1	67.4	4.2	27.1
G0	61.1	6	29.2	67.5	4.2	26.8
G0	64.2	5.2	28.5	67.9	4.1	27.5
G0	64.3	5.1	28.8	67.5	4.3	27.4
G0	64.2	5.4	27.5	68.2	4.1	27
G0	65.9	4.6	27.6	68.2	4	27.2
G0	65.7	5.1	28.8	68.1	4	27.4
G0	66.6	4.8	29.4	68.3	4	27
G0	65.6	4.6	28.9	67.9	4.3	27.1
G0	65.2	4.4	27.4	67.4	4.1	27.4
G0	65.1	4.1	27.4	67.6	4.2	27
G0	65.4	4.4	27.5	67.5	4.3	27
G0	65	4.9	27.7	67.6	4.2	27.3
G0	65.2	5.7	28.5	67.7	4.3	27.4
G0	62.7	5.5	28.9	66.8	4.3	27.2
G0	62.4	5.5	28.5	67.5	3.9	27.7
G0	64.1	4.9	28.6	68.1	4.1	27.5
G0	62.7	5.5	28.8	68	4.1	27.3
G0	65.3	5	27.7	68	4.3	27
G0	65	5.5	28.7	67.7	4	27.4
G0	64.6	5.3	29	67.6	4.3	27.8
G0	63.5	4.8	27.2	67.1	4.2	28
G0	63.9	5.4	25.5	67.3	4	27.8
G0	60.1	5.8	27.1	66.2	4.1	27.4
G0	60.8	5.7	29.6	66.7	4	28
G0	61.7	5.7	29.6	66.9	3.9	27.8
G0	64.8	6.6	30.2	68.7	4.7	28.2
G0	66.6	5.4	30.4	68.9	4.8	28.5
G0	65.7	6.9	32	69	4.7	28.8
G0	66.9	5.7	31.3	69.3	4.9	28.4
G0	67.4	5.2	29.6	69.3	4.6	28.3
G0	66.4	5.6	31.4	68.9	4.4	28.5
G0	66.5	5.7	31.5	68.8	4.7	28.5
G0	66.6	5.3	30.5	68.5	4.6	28.5
G0	66.6	5.3	30.1	68.5	4.9	28
G0	65.5	5.5	30.6	68.2	4.5	28.7
G0	65.7	5.2	27.4	68.4	4.7	28.6
G0	65.9	5	28.8	68.6	4.5	28.3
G0	64.3	5.2	25.9	67.6	4.4	28
G0	64.6	5.9	30.4	67.5	4.6	28
G0	65.9	5.8	30.4	68.1	4.7	28
G0	66.8	5.4	30.2	68.2	4.7	28
G0	66.4	6	30.1	68.9	4.5	27.9
G0	66.8	5.7	29.6	68.7	4.6	27.9
G0	66.9	5.2	29.2	68.4	4.7	27.9
G0	66.9	5	28	68.4	4.6	27.8
G0	65.9	5.7	29.2	68.2	4.5	28.3
G0	63.6	6.1	30	67.6	4.8	28
G0	64.8	5.2	28.6	67.6	4.5	27.9
G0	64.3	4.8	26	67.4	4.5	27.5
G0	64.9	4.9	28.3	65.9	4.2	26.9
G0	63.7	5.5	29.4	65.5	4.1	27.2
G0	63.4	5.4	28.3	65.9	4	27.2
G0	64.5	4.6	28.3	65.9	4.2	27.1
G0	63.9	4.9	26.6	65.7	4.4	27
G0	64.8	4.7	26.1	65.8	4.7	27.1
G0	64.8	4.6	25.7	66.1	4.2	27.6
G0	64.9	4.3	24.2	66	4.3	28
G0	65.2	4.7	26.5	65.5	4.4	28
G0	65.2	4.4	24.4	65.9	4.1	27.7
G0	65.1	4.2	27.3	65.7	4	27.3
G0	65.3	4.8	27.3	65.9	4.3	27
G1	64	7.1	33	67.8	4.1	29
G1	64.4	7	34.7	68	4.3	29
G1	64.3	7	32.7	67.9	4.2	28.8
G1	63.8	7.1	33	68	4.1	28.7
G1	63.9	5.8	30.4	67.5	4	28.4
G1	63.4	5.5	29.6	67.5	3.9	28
G1	64.4	4.7	28.8	67.2	3.9	27.7
G1	63.7	4.8	29.4	67.6	3.9	28.2
G1	64.8	5.1	31	67.6	4	28.4
G1	61.7	8.5	34.4	67.4	4.3	28.7
G1	61.2	8.9	36.5	67.6	4.3	28.9
G1	62.5	9	35.7	68.1	4.1	28.9
G1	63.8	6.3	30.4	67.2	4.2	25.5
G1	62.1	7	30	66.6	4.4	24.8
G1	64.9	5.4	27.3	67.1	4.3	25
G1	65.9	5.4	28.9	67.2	4.1	25.6
G1	65.6	4.9	28.7	67.3	4.1	25.2
G1	61	6.2	28.4	67.7	4	25.2
G1	64.7	4.3	28.2	68.1	3.8	25.5
G1	65.9	5.1	27.3	67.8	3.8	25.8
G1	62.2	5.4	28.4	68.4	4	25.5
G1	62.9	5.4	28	68.5	3.9	24.2
G1	61.2	5.9	29.4	67.2	4	26.1
G1	61.7	6.2	30.4	67.3	4.2	25.4
G1	65	5.3	28.4	67.8	3.7	26.4
G1	59.4	6	29.1	67.9	3.6	25.9
G1	58.7	6.2	27.3	66.7	3.8	25.3
G1	55.4	7.3	27.6	66.2	3.9	25.2
G1	58.3	6.6	27.4	65.8	3.8	26
G1	58.8	6.4	28.1	66.2	4.2	25.4
G1	56.4	7.1	26.2	65.9	3.6	25.6
G1	56.9	6.9	27	65.9	3.5	25.1
G1	61.7	5.2	27.2	67.1	3.5	25.6
G1	60.5	5.9	28.2	67.5	3.5	26.2
G1	60.5	5.2	29.9	67.4	3.4	26.8
G1	61.7	5.8	29.8	67.7	3.7	26.5
G1	64.3	6.1	29.9	68.6	4.2	27.5
G1	65.7	5.2	31.1	68.8	4.1	27.9
G1	65.6	5.7	31.7	69	4	28
G1	64.9	5.8	31	68.8	3.9	28.1
G1	62.6	6.4	31.5	68.3	4.1	28.1
G1	63.2	4.9	30.5	68.1	4	28.1
G1	63	5.8	29.2	67.9	4.1	28
G1	64.3	5.4	30.5	68	4.1	28.1
G1	64.7	5.2	29.6	67.8	4.3	27.9
G1	63.4	6.3	30.4	67.7	4.2	28
G1	62.8	5.7	29.6	67.5	4.4	28.1
G1	63	5.9	30.8	68.2	4.1	27.8
G1	65.6	5.6	31.7	67.8	4.4	28.3
G1	64.4	7	33.6	68.4	4.3	28.7
G1	64.3	7.4	33	68.3	4.2	28.6
G1	63.7	8.4	33.6	68.3	4.2	28.4
G1	61.5	7.1	34.4	67.9	4.2	28.3
G1	62.4	5.7	31.7	68.2	3.9	28.1
G1	61.4	6.5	32.5	67.3	4	27.8
G1	62.4	6.4	31.7	67.6	4.2	28
G1	62.5	6.4	31.5	67.8	4.1	27.9
G1	64	5.5	29.6	67.2	4.1	28
G1	60.6	7.7	33.5	67.2	4.4	28.2
G1	62.9	7.1	32.7	67.6	4.5	28.3
G1	58.8	6.3	23.7	63.1	4.5	21.4
G1	59.8	6.4	27.9	61.6	4.4	21.6
G1	59.3	6.5	27.9	62.6	4.5	21.5
G1	58.7	6.5	27.4	63.1	4.4	22.1
G1	61.2	5.7	21	63.4	3.9	22.2
G1	50	7.2	24.5	63.5	3.9	21.5
G1	56.6	6.1	23.4	63.7	3.5	21.5
G1	59.5	5.8	21.6	63.6	4	21.3
G1	59.2	6	23.8	64.5	3.9	22.1
G1	59.3	5.8	26.6	65.1	4.1	22.2
G1	60.4	5.7	22.3	64.6	3.9	22.5
G1	58.5	6.6	25.8	63.9	4.2	21.5
G1	66.4	5.2	31.8	69.3	4.4	28.1
G1	67.2	5.2	31.8	69.2	4.1	28.3
G1	67.1	5.5	32.2	69.3	4.4	28.1
G1	63.2	8.8	33.2	69.3	4.1	28.1
G1	61.8	7.8	34.3	68.9	3.9	28
G1	63.3	7	33.5	69.1	4.3	28
G1	65.2	4.5	31	68.7	4.1	28.2
G1	60	8.3	35.2	68.2	4.2	28.2
G1	63.3	7.1	32.2	68.5	4.2	28.3
G1	61.4	8.8	35.2	68.6	4.2	28.2
G1	64.9	5.7	30.6	68.7	4.2	28.2
G1	64.8	5.6	31.4	68.8	4.3	28.1
G1	58.7	5.1	26.7	67.5	3.9	25.3
G1	61.4	5.4	27.6	67	3.9	26.3
G1	59.2	6.5	29.4	67.1	4	26.2
G1	63.7	4.9	27.8	67.3	3.8	26.1
G1	60	5	27.5	67	3.7	25.8
G1	58.2	5.8	26.3	67	3.8	25.2
G1	64.3	4.4	23.1	66.6	3.6	24.9
G1	57.4	5.7	27.2	67	3.7	25
G1	60.6	5.1	27.1	67.4	3.8	25.2
G1	59.8	5.5	27.1	66.5	3.9	25.7
G1	58	5.9	27.7	66.8	3.8	25.5
G1	62.2	5	23.4	67.3	3.8	25.4
G1	63.7	5.8	29.6	67.6	4.2	27.9
G1	63.9	6.6	32.2	67.7	4.2	28.1
G1	64.7	5.9	32	67.8	4.1	28.4
G1	65	5.1	30.6	67.9	4	28.3
G1	65.1	5.1	31.1	67.7	3.9	28.1
G1	65.2	3.7	29.1	67.7	3.9	27.7
G1	62.5	5.1	28.4	67.2	4	27.8
G1	63.6	4.9	29.8	67.2	3.7	28
G1	63.4	5.6	29.8	67.5	3.9	27.8
G1	61.9	5.7	31.1	67.1	4	28.1
G1	62.8	5	28.8	67.1	3.8	27.9
G1	62.6	5.2	28.3	67.6	4	27.7
G1	62.7	6.4	32.1	67.2	4	28.6
G1	63.1	6.2	31.2	67.1	4.3	28.5
G1	63.5	6.4	31.2	67.2	4.2	28.4
G1	63.7	5.7	30	67.4	3.9	28.2
G1	59.5	5.3	31.9	67.1	3.9	27.7
G1	61.2	5	30	66.5	3.7	27.6
G1	60.2	5.1	28.1	66	3.7	27.6
G1	63.9	5	27.6	66.4	3.9	27.7
G1	61.8	5.2	29.9	66	3.7	28.1
G1	62.1	5	27.9	66.1	3.9	27.8
G1	59.2	6.4	32.1	66.3	3.6	28.1
G1	60.2	5.4	32.2	66.8	4	28.7
G1	65.7	5.8	33	68.7	4.7	28.6
G1	67.7	4.9	30.5	68.6	4.4	28.8
G1	67.8	4.3	28.6	68.2	4.7	28.5
G1	65.8	6	32.8	68.4	4.5	28.5
G1	64	5.9	30.4	68.1	4.2	28.6
G1	63.9	5.8	29.3	67.9	4.1	28.5
G1	62.8	6.3	31.6	67.8	4.4	28.4
G1	62.7	6.5	32.8	67.4	4.5	29
G1	62.2	6.4	30.9	67.4	5	28.8
G1	62.5	6.1	31	67.5	4.7	29.4
G1	62.9	6.6	31.7	67.8	4.8	28.9
G1	66.5	5	30	68.4	4.5	28.8
G1	65.5	6	32.9	68.8	4.6	28.2
G1	66.2	6.7	34	69.5	4.2	28.1
G1	66.7	6.3	33.7	69.5	4.4	27.8
G1	67.4	5	30.8	69.4	4.1	27.9
G1	66.6	5.2	30.7	69.1	4.1	27.8
G1	65.6	6	31.8	68.8	4.3	28
G1	66.5	4.6	29.8	68.3	4.2	28
G1	63.7	5.8	30.1	68.2	4.1	28
G1	60.8	7.9	34.5	68.4	4.1	28.2
G1	59.7	9.2	36.9	67.8	4.6	28.2
G1	68.1	4.8	25.4	68.5	4.4	28.2
G1	65.9	7.2	33.1	68.6	4.4	28.5
G1	67.1	6.3	33.9	70.8	4.6	28.8
G1	70.1	5.3	29.9	71.1	4.6	29
G1	70.7	4.6	28	70.7	4.5	28.9
G1	68.9	5.2	30.9	70.5	4.7	29.1
G1	69.2	3.7	28.3	69.5	4.6	29.6
G1	69.5	3.6	27.7	69.6	4.2	28.8
G1	67	4.5	30.6	69.4	4.2	28.5
G1	65	6.7	33.7	69	4.4	29.2
G1	67.1	5.6	32.4	69.9	4.8	28.8
G1	67	6.2	33.4	70	4.8	28.9
G1	67.9	5.2	31.8	70.2	4.6	29.1
G1	67	5.3	32.3	71	4.5	28.8
G1	60.3	9.5	35.4	68	4.4	27.7
G1	56.7	14.9	40.4	66.9	5.1	28.8
G1	64.5	12.2	38.1	66.3	5.4	28.5
G1	63.6	7.6	32.7	65	6.1	28.7
G1	57.7	11.3	36.7	64.1	6.6	28
G1	54.5	13.9	39.1	66.1	4.9	27.9
G1	56.8	9.9	36.3	66.9	4.4	27.4
G1	63.2	5.3	29.5	67.2	4.2	27.1
G1	63.4	6.1	30.1	67.5	4.3	27
G1	63.3	6.6	31.5	67.3	4.2	27.9
G1	62.5	6.8	32.3	67.6	4.2	27.4
G1	63.5	7.1	33.7	67.7	4.2	27.7
G2	49.7	3.7	20	58	-1.9	11.3
G2	50.5	4.9	19.4	62.4	-1.2	10.4
G2	49.6	3.8	21.9	61.3	-1.6	10.8
G2	34.9	1.7	17.5	59.4	-1.3	10.8
G2	27.8	0.1	8.8	61.2	-1	9.9
G2	26.2	0.9	9.2	59.2	-1.2	10
G2	28.9	0.7	10.5	58.6	-1.1	11.6
G2	29.3	-0.1	8.3	58.8	-1.4	11.4
G2	32.9	-0.9	6.7	60.6	-1.4	10.8
G2	32	1	8.7	59.4	-1.8	11
G2	44.4	4.5	17.6	57.7	-2.1	11.8
G2	38.9	3.3	15.4	58.2	-1.3	11.1
G2	46.4	2.9	15.5	58.2	-1.8	11.3
G2	58.5	1.2	14.3	57.3	-2.4	11
G2	56.3	0.3	13.6	59.3	-1.9	11.1
G2	50.6	1.3	12.6	58.3	-2.1	10.7
G2	15.4	-1.1	7.2	57.8	-2.4	10.5
G2	26	-1	7.6	56.2	-2.1	10.6
G2	23.2	-3.4	7.6	55.7	-2.4	10.1
G2	16.9	-0.5	4.1	55.5	-2.8	9.6
G2	25.2	-0.7	7.4	58.4	-2.6	10.7
G2	12.3	-0.3	7.5	58	-2.5	10.5
G2	39.8	3.2	14.2	57.9	-2.4	11.3
G2	44.1	2.3	15.4	58.2	-2	11.7
G2	31.5	4	14.6	48.2	-0.5	9.9
G2	48.4	4.6	19	50.4	-0.7	8.8
G2	39.6	2	12.5	52.9	-1.6	9.3
G2	32.3	4.2	16.2	51.8	-1.8	8.3
G2	21.3	-0.4	9.3	50.5	-0.5	9
G2	50.1	1.6	13.6	49.6	-0.1	9.5
G2	52.4	1.8	10.4	48.5	-0.3	9.9
G2	12.2	-0.2	5.8	53.7	-0.7	10.2
G2	14.9	0.1	8.1	50.6	-0.7	8.4
G2	33.3	2.9	17.4	45.7	-2	8.2
G2	36.4	4.2	17.5	47.5	-1.6	8.6
G2	49.8	3.2	15.9	50.2	-0.3	9.9
G2	48.4	5.3	17.2	57.1	-0.6	12.7
G2	41.1	5.2	19.3	58.5	-0.4	14
G2	55.8	3.3	21.6	59.9	-0.3	14.4
G2	51.5	3.7	20.9	58.9	-0.3	14.9
G2	28.5	3.1	15.8	58.1	-0.4	14.7
G2	48.4	0.7	12.4	58.9	-0.3	14.7
G2	31	3.4	14	58.4	0	15.2
G2	38.2	3	13.7	58.9	-0.7	15.6
G2	53.6	2.9	12.8	59.6	-0.4	15.4
G2	56.8	2.5	16.4	56.6	-0.3	13
G2	44.8	5.7	19.6	55.5	-0.2	12.6
G2	33.3	4.8	15.7	56.5	-0.1	13
G2	38.4	3.6	17.9	55.4	-0.3	11.7
G2	42.2	3.8	17.3	55.8	-1.2	11.3
G2	35.5	1.3	14.3	58.3	-1	12.8
G2	37.3	3.6	17.1	57.7	-0.4	13
G2	20.6	1.7	12	57.9	-0.1	14.6
G2	31.8	2.9	11.9	58	0.2	15.4
G2	42.6	3.7	14.1	58.9	-0.2	15.7
G2	38.4	3.3	13.8	59.2	0.2	16.1
G2	41.7	4.6	16.3	59.3	0	15.8
G2	22.2	2.6	13.7	56.4	-0.1	13.1
G2	22.7	3.8	13.6	55.8	0.3	12.4
G2	30.5	3.4	16.7	54.5	-0.3	11.9
G2	37.9	4.8	15.6	55	0.7	13.2
G2	49.7	5	18.2	56.5	1.4	13.6
G2	40.9	6.3	17.2	56.7	1.5	12.9
G2	51.3	4.7	16.5	55.4	0.6	12.5
G2	56.7	2.4	15.2	55.5	0.6	12.9
G2	61.1	1.4	13.4	55.7	0.8	12.7
G2	61.4	1.6	12.8	55.9	0.9	12.8
G2	60.2	2.6	12.9	56.1	0.8	13.2
G2	55.5	2.9	12.9	56.5	1	13.1
G2	46.9	3.4	12.1	53.5	0	11.2
G2	44.7	6.3	21.2	53.1	0.3	11.3
G2	33.7	5.2	17.3	54.5	1.1	12.6
G2	34	8.1	18.1	48.5	1.9	10.2
G2	50.3	7.3	22.4	49.8	2.1	9.9
G2	44.6	6.3	21.4	50.4	1.8	10.3
G2	43.9	6.9	18	48	1.5	10.7
G2	25.3	3.5	11.7	45.8	1.4	10.6
G2	23.1	6.2	13.9	43.5	1.9	10.4
G2	11	4.1	8.3	48.8	0.9	10.2
G2	25.9	5	13.3	48.9	0.5	8.9
G2	38.2	5.6	15.3	48.6	1.5	9.8
G2	36	6.8	17.7	41.6	1.6	9.1
G2	25.8	8	16.3	40.9	2.5	10.3
G2	20.5	7	15.5	43.5	2.1	8.7
G2	39.6	6.7	17.4	55.3	-0.1	11.2
G2	44.4	6.2	18	54.5	-0.4	10
G2	23.8	1.5	8.6	55	-0.4	10.8
G2	19.6	5.5	12.6	53.7	-0.2	10.4
G2	30.3	3.6	12.9	55.6	0.1	11.5
G2	47.6	4.2	16.5	55.3	0.1	12.2
G2	39.2	2.1	10.8	51.3	0.8	10.5
G2	50.9	5.3	14.8	53.4	-0.5	10.5
G2	53.6	4.8	16.7	53	-0.3	10
G2	43.6	4.6	14.8	52.7	0.2	10.3
G2	58.8	1.6	14.7	55.5	0.5	11.9
G2	55	4.5	21.1	57.4	0.9	12.7
G2	23.2	5.7	14	24.6	5.8	15.1
G2	46.5	6.9	17.6	29.5	5.8	14.4
G2	46	7.9	21.7	52.6	1	11.6
G2	29.1	7.8	17.7	55	0.3	12.6
G2	39.7	6.4	14.9	55.4	0.3	13.2
G2	25.4	6.2	16.5	55.1	0.5	13
G2	42.7	6.9	18.7	50.7	1.9	12.3
G2	11.4	4.7	7	29.9	2.7	10.5
G2	15.6	6.1	11.6	38.5	2.2	9.7
G2	19.6	5.5	11.5	31	2.6	8.7
G2	28.5	5.2	15.3	31.5	3.9	11.1
G2	34.1	6.9	19.2	19.5	4.6	11.2
G2	52	5.4	23.7	43.7	3.2	10.7
G2	49.4	8.1	25.5	44	4.8	11.2
G2	51.8	7.4	25.9	50.4	3.9	12.7
G2	39.3	8.4	23.7	51.8	3.6	13.1
G2	23.9	9.3	16.8	47.9	3.5	13.2
G2	32.1	3.9	11.5	45.1	4.5	12.8
G2	25.5	5.1	12.8	48.8	2.5	12
G2	38.8	2.9	12.1	45.3	3.1	12.4
G2	29.2	5.2	12.2	47.6	2.1	11.3
G2	35	7.3	17.6	42.6	1.5	9.1
G2	34.5	7.4	19.4	42.3	3	10.1
G2	33.4	6.5	17.4	44.6	3	10.7
G2	39.1	7.4	17.8	56.2	0.8	13.9
G2	50.9	7	22.1	56.7	0.8	13.6
G2	49.9	6.5	20.7	56.7	0.8	13.6
G2	38.9	6.2	17.3	54.3	1	12.3
G2	33.8	6.2	14.2	51	2.1	10.9
G2	27.3	6.2	12.1	45.1	3.6	11.5
G2	25.7	3.5	12	41.8	2.1	9.5
G2	26	5.1	15.5	50.9	1.6	11.2
G2	36.4	1.9	10.8	54.6	0.5	12.6
G2	41.1	3.4	12.1	54.4	0.5	12.7
G2	27.3	5.1	16	52.5	0.7	12.4
G2	35.8	6.2	15.1	55	0.7	13.2
G2	53.7	6.3	23.4	49.3	1	10.2
G2	50.8	5.5	21.5	46.8	1.6	11.2
G2	49.4	5.8	19.8	56.1	0.2	11.8
G2	39.5	6.6	17.2	56.2	-0.2	11.8
G2	51.2	4.9	17.9	58.1	-0.6	11.5
G2	34.7	2.5	9.8	59.2	-0.6	11.7
G2	16.1	4.4	11	56.4	-1.1	11.3
G2	8.9	2.2	4.5	56.8	-0.2	11.5
G2	30	5.5	13.4	56.2	-0.4	11.1
G2	35.1	3.9	11.2	56.8	-0.2	11.3
G2	21.4	2.9	11.3	55.4	-0.5	10.3
G2	34.2	7.1	18.9	55.7	-0.4	10.6
G2	23.3	8.1	15.7	50.2	0.7	10.2
G2	45	8.2	21.7	38.6	4.2	11.8
G2	40.5	8	20.1	46.1	3.1	11.6
G2	32.8	6.9	6.3	50.7	1.6	11.7
G2	33.8	6.5	15.7	55	0.1	11.5
G2	35.7	5.7	12.7	53	0.5	11.3
G2	12	5	8.2	49.7	1.2	10.5
G2	27.2	5.7	12.8	48.9	0.8	10.9
G2	25.9	8.5	19.3	41.8	3	11.8
G2	32.9	8.7	21.4	36.5	2.9	11.6
G2	22.2	5.6	13.4	44.1	1.3	9.7
G2	43.8	7.3	21.9	48.1	0	10.3
G2	39.3	6.2	15.9	56.7	0.6	13.3
G2	44.4	5.7	15.6	54.8	0.7	13
G2	55.2	4.1	21.1	55.6	1.1	12.4
G2	40.1	5.6	17.1	52	2	10.9
G2	39	6.4	15.8	54.3	1.2	12
G2	27	2.6	11.4	53.8	0.9	12.4
G2	19.7	2.7	11.4	54.1	0.1	12
G2	19.7	1.2	11.6	54.4	0.5	12.2
G2	22.7	4.8	14.9	56.3	1.1	12.5
G2	18.6	4.7	13.2	55.6	0.2	12.9
G2	29.1	5.7	14.8	57.6	0.2	13.6
G2	43.4	6.9	18.1	58.5	0.2	13.9

## Sheet: ANOVA extracted
Group	L'*e	a'*e	b'*e	L*e	a*e	b*e
G0e	71.6	5.2	19.8	69.7	6	27.9
G0e	72.9	4.3	17.3	70	6	27.7
G0e	68.1	6.4	26.9	70	5.7	27.4
G0e	67.2	7.2	32	69.7	5.9	27.8
G0e	68.4	6.3	30.2	69.1	5.9	27.9
G0e	69.1	5.3	21.4	68.7	5.6	28.1
G0e	68.3	5.7	21	68.2	5.8	28.4
G0e	63.8	7.8	26.7	68.4	5.8	28.3
G0e	68	5.2	20.4	68.6	6	27.9
G0e	70.1	6	19.3	68.7	6.2	28.4
G0e	71.3	5	21.7	68.7	6	28.2
G0e	74.3	3.8	16.6	69.9	5.8	27.8
G0e	73.8	4.7	25.3	76.3	4	27.7
G0e	76.5	3.7	19.5	76.5	4.1	27.2
G0e	69.2	4.6	23.5	76.5	3.8	27.3
G0e	63.5	5	26.5	78.8	2.5	23.2
G0e	62.2	5.4	25.8	79.3	2.7	22.4
G0e	60.5	5.2	25.8	79.3	3	24.7
G0e	59.2	6.1	25.5	78.4	3.6	26.4
G0e	58.4	7.5	26.8	76	4.4	28
G0e	63.7	6.8	28.8	72.6	6.2	31.1
G0e	75.5	4.5	25	76.9	4	26.9
G0e	72.2	6.3	30.4	76	4.2	27.5
G0e	71.6	7	30.5	75.4	3.8	28
G0e	62,5	7.5	23	66.9	5	25.8
G0e	65	6.7	21.7	67.4	5	25.9
G0e	66.8	6.3	18.7	67.1	5.1	26.3
G0e	63.3	7.6	24.9	66.1	5.3	26.6
G0e	55.4	13.1	32.9	66.3	5.2	26.8
G0e	60.5	7.3	28.1	66.2	5.2	26.4
G0e	66.1	5.2	17.1	66.4	4.8	26.6
G0e	59.7	5.2	20.6	65.9	4.8	26.2
G0e	67	0.6	13.7	65.8	4.9	25.9
G0e	68.2	3.4	16.5	66.1	4.9	25.9
G0e	62.4	6.1	21.7	66.5	5	25.6
G0e	61.1	5.8	13.8	66.1	5.4	25.2
G1e	71.9	4	21.1	73.6	3.2	25.3
G1e	73	3.9	23.3	73.4	3.5	25
G1e	71.3	4.4	22.3	72.9	3.6	25
G1e	71	3.1	19.4	72.7	3.7	24.6
G1e	70.5	3	15.2	72.6	3.5	24.3
G1e	72.5	3.9	14	72.5	3.7	24.6
G1e	72.1	4.5	19.4	72	3.8	24.9
G1e	71.3	4.2	20.2	72	3.7	25.2
G1e	68.9	4.6	20.6	72.1	3.8	24.9
G1e	72	4	21	72.5	3.7	24.6
G1e	71	3.3	20	72.7	3.4	25.1
G1e	71.7	3.8	21.1	73.6	3.2	24.7
G1e	65.9	4.9	26.9	71	3.8	25.8
G1e	67.7	5.1	24.6	71.4	3.7	25.7
G1e	66.2	5.5	25.2	70.8	3.8	26.1
G1e	64.9	6.3	26	70.7	4	26.3
G1e	65.3	6.1	26.5	69.9	4	26.8
G1e	64.7	6	25.2	69.5	4	26.4
G1e	62.3	5.9	26	69	3.8	26.7
G1e	62.4	5.8	24.8	68.9	4.1	26.3
G1e	61.9	6.1	25.7	69.4	3.7	25.7
G1e	64.4	5.7	26.7	71.6	3.7	22.1
G1e	67.2	4.5	26	72.1	3.2	23.9
G1e	68.1	4.1	26.1	71	3.7	26.6
G1e	69.8	3.2	22.8	70	3.2	24.4
G1e	69.1	3.7	19.8	69.4	3.5	24.7
G1e	63.3	5.2	21.2	68.6	3.6	23.7
G1e	61.4	6.4	22.5	68	3.6	23.8
G1e	60	6.7	24.5	67.5	3.9	23.9
G1e	66.8	4.3	20.6	67.6	3.9	24.3
G1e	70.9	4.1	19.9	68	4	25.4
G1e	68.5	4.6	24.7	67.9	4.2	25.6
G1e	67.3	4.7	25.7	68.6	4	25.6
G1e	64.4	4.7	21.8	69	3.8	24.7
G1e	68.5	3.6	21.5	69.6	3.5	24.8
G1e	69.2	3.4	21.3	70.2	3.2	23.8
G2e	67.2	0	9.3	61.2	0.9	13.7
G2e	38	1.5	0.2	59.6	0.9	13.2
G2e	18	4	8.8	58.5	0.5	12.6
G2e	14.5	6.2	9.9	57.8	0.6	12.2
G2e	14.5	6	10.5	55.8	0.7	11.7
G2e	11.9	5.8	8.6	57.6	0.5	13.2
G2e	13.7	5.5	9.8	57.8	1.1	12.6
G2e	21	4.1	9	58.4	0.8	13.6
G2e	63.2	1.2	8.7	59.8	1.4	14.1
G2e	66.7	1.7	10.7	61.8	1.2	14.9
G2e	41.8	0.4	2.4	62.3	1.1	14.8
G2e	39.4	1.6	1.2	61.9	1.3	14.7
G2e	21.2	8.8	14.7	64.8	-0.2	13.7
G2e	15.2	4.8	9.6	66.1	0.4	15.1
G2e	18.4	7.3	11.3	66.1	0.4	15.7
G2e	25.9	7.3	14.8	65.1	-0.2	15
G2e	39.9	6.3	14.4	64.2	-0.8	12.7
G2e	45.8	5.6	11.8	65.7	-0.8	12.9
G2e	37.1	4.9	13	63.8	-1.4	12.8
G2e	22.3	4.9	9.5	64.7	-1.1	13.9
G2e	38.9	4.6	9.1	65.4	-0.9	13.3
G2e	38.5	7.3	11.6	65.5	-1.5	12.2
G2e	46.7	3.6	10.1	65.4	-0.6	12.9
G2e	39.3	8.9	15.4	65.9	0	14.4
G2e	56.2	-0.6	4.9	61.6	-0.4	10.3
G2e	34.9	2.9	7.5	61.8	-0.8	10.5
G2e	39.3	2.1	8.4	62.1	-0.6	10.5
G2e	55	2.5	10	60.8	-0.8	10.7
G2e	47.7	2.8	9.3	61.2	-0.2	10.7
G2e	26.6	4.1	11.1	61	-0.3	10.9
G2e	25.1	4.7	10.2	60.3	-0.6	10.4
G2e	29.1	3	9.9	60.9	-0.1	10.7
G2e	31.6	6.1	10.2	61	0	11
G2e	50.6	4.8	11.5	62.3	-0.1	11.5
G2e	65.5	0.2	8.9	63.3	-0.7	12
G2e	53.4	2.4	9.1	63.7	-1.1	11.9
